# Supplementary material for: Identification of a m6A-immune-related risk model for predicting prognosis, immune microenvironment, and drug responses in acute myeloid leukemia
Source: Sci Rep. 2025 Nov 3;15:38306. doi: 10.1038/s41598-025-22002-5 (PMC12583824; doi:10.1038/s41598-025-22002-5)
Supplement: Supplementary file 1 — Supplementary Material 1 [file 41598_2025_22002_MOESM1_ESM.zip]

Archive with 5 entries (4 files):
- Supplementary_Material/
- Supplementary_Material/Table S1.docx
- Supplementary_Material/Table S2.docx
- Supplementary_Material/Table S3.docx
- Supplementary_Material/Table S4.docx
